# Supplementary material for: Perturbation of microRNAs in Rat Heart during Chronic Doxorubicin Treatment
Source: PLoS One. 2012 Jul 31;7(7):e40395. doi: 10.1371/journal.pone.0040395 (PMC3409211; doi:10.1371/journal.pone.0040395)
Supplement: Table S2 — Atrial and ventricular vacuolation incidence increases with doses of DOX. Microscopic histopathological findings. Severity of lesion is graded by numbers. Lo = 1 mg/kg/week regimen; Mid = 2 mg/kg/week regimen; Hi = 3 mg/kg/week regimen. (XLS) [file pone.0040395.s004.xls]

## Sheet: Sheet1
	Treatment/Dose/Duration	Control	Dox Lo 2 wks	Dox Mid	Dox Hi
		2 wks		2 wks	2 wks
	Number of animals	6	6	5	6
Atrial vacuolation	minimal
	mild				2
	moderate
	marked
Ventricular vacuolation	minimal			2	1
	mild
	moderate
	marked
	Treatment/Dose/Duration	Control		Dox Mid	Dox Hi 4 wks
		4 wks		4 wks
	Number of animals	6		6	6
Atrial vacuolation	minimal				1
	mild				1
	moderate
	marked
Ventricular vacuolation	minimal				1
	mild			2	1
	moderate
	marked
	Treatment/Dose/Duration	Control	Dox Lo 6 wks	Dox Mi	Dox Hi 6 wks
		6 wks		6 wks
	Number of animals	6	6	6	6
Atrial vacuolation	minimal		2	2	1
	mild		1	1	2
	moderate		1	2	1
	marked
Ventricular vacuolation	minimal		5	2	4
	mild		1	3	1
	moderate			1
	marked
