# Supplementary material for: Perturbation of microRNAs in Rat Heart during Chronic Doxorubicin Treatment
Source: PLoS One. 2012 Jul 31;7(7):e40395. doi: 10.1371/journal.pone.0040395 (PMC3409211; doi:10.1371/journal.pone.0040395)
Supplement: Table S4 — Number of Microcosm predicted targets of 16 out of 25 microRNAs, responding to DOX 3 mg/kg/week after 4 weeks. Raw gene expression was filtered to be higher than 80 in at least 50% of the conditions at the cumulative dose of 12 mg/kg. The absolute fold change anti-correlated to the cognate microRNA was used to further reduce the lists at 2 different stringencies. Number of genes passing these filters is indicated for each signature-microRNA for which prediction was available. (XLS) [file pone.0040395.s006.xls]

## Sheet: Sheet1
Up		Predicted	Raw>80	cutoff FC 1.3	cutoff FC 1.5	Gene symbols
mmu-miR-367		762	411	31	12	Alb,
						Igfbp5,
						Serpinf1,
						Cryl1,
						Itga6,
						Pros1,
						Sdc2,
						Dclk1,
						Man2a1,
						Marcks,
						Itgae
						Igtp
rno-miR-215		429	226	18	6	Dpp4,
						Bst2,
						Pdp2,
						Pcbd1,
						Pc,
						Man2a1
hsa-miR-216b		707	336	21	9	Gbp2,
						Cryl1,
						Map2k6,
						Afap1l1,
						Hrasls,
						Tmod4,
						Pxmp2,
						Pqlc1,
						Hfe2
mmu-miR-383		443	226	25	12	Cdh11,
						Slc25a25,
						Pdia4,
						Cryl1,
						Pllp,
						Fn1,
						Dtx3l,
						Abhd14b,
						Ccl5,
						Cd302,
						Ros1
						Igtp
rno-miR-135b		345	172	16	5	Sord,
						Casp12,
						Angpt1,
						Ugdh,
						Actr3b
mmu-miR-667		651	337	20	8	Gimap4,
						Sctr,
						Dgat2,
						Comt,
						Adi1,
						Pik3ap1,
						Igtp,
						Ethe1
rno-miR-298		410	204	11	8	Rbp1,
						Gamt,
						Pgcp,
						Gimap4,
						Prelp,
						Gpld1,
						Ggcx,
						Marcks
mmu-miR-208b		572	399	11	5	Nr4a1,
						Marcksl1,
						Cd53,
						Ethe1,
						Adhfe1
mmu-miR-877		325	163	15	4	Cfh,
						Prelp,
						Rev3l,
						Nr1d1
mu-miR-708		333	158	18	10	Cfh,
						Fxyd3,
						Srprb /// Tf,
						Gamt,
						Slc25a25,
						Cryl1,
						Pfkfb1,
						Cp,
						Wfdc1,
						Ttc7
rno-miR-31		485	233	27	12	Col3a1,
						Serpinf1,
						Clcn4-2,
						Pdia4,
						Mt1a,
						Fkbp4,
						Ttr,
						Prelp,
						Faim3,
						Wfdc1,
						Adfp,
						Pc
rno-miR-34c		532	276	24	9	Fxyd3,
						Stard10,
						Cryl1,
						Itga6,
						Ppm1j,
						Nr1d1,
						Mecr,
						Marcks,
						Nid2
Down
rno-miR-337		395	193	15	5	Srpk3,
						Eef2k,
						Lrrfip1,
						Ecm1,
						Cdc25b
rno-miR-335		444	238	20	10	Lrrc48,
						Max,
						Ppm1b,
						Lrrfip1,
						LOC497978,
						Sln,
						Ctgf,
						LOC500700,
						Baiap2,
						Fhl1
hsa-miR-384		584	303	24	13	Eya2
						Pkp4
						Speg
						Plcl1,
						Nt5c3l,
						Itga5,
						Zyx,
						Nt5e,
						Ttc27,
						Ptgds,
						Mllt11,
						Mdk,
						Myl1
rno-miR-221		387	191	10	4	Pdlim7,
						Tmbim1,
						Rbm3,
						Bex1
